# Supplementary material for: Synthesis of Fe2O3 Nanorod and NiFe2O4 Nanoparticle Composites on Expired Cotton Fiber Cloth for Enhanced Hydrogen Evolution Reaction
Source: Molecules. 2024 Jun 28;29(13):3082. doi: 10.3390/molecules29133082 (PMC11243087; doi:10.3390/molecules29133082)
Supplement: Supplementary file 1 [file molecules-29-03082-s001.zip]

Archive with 1 entries (1 files):
- molecules-3028994-supplementary.pdf
